# Supplementary material for: Responses of an oyster host (Crassostrea virginica) and its protozoan parasite (Perkinsus marinus) to increasing air temperature
Source: PeerJ. 2018 Jul 2;6:e5046. doi: 10.7717/peerj.5046 (PMC6033078; doi:10.7717/peerj.5046)
Supplement: Data S1 [file peerj-06-5046-s001.xlsx]

## Sheet: Survival Curve Data with Intens
Number	Time	Census	Tmt	temp goal	Tmt2	Tmt3	Tmt4
Y 55	6	1	0	27	U	1	0
Y 58	7	1	0	27	U	1	0
G 14	15	1	2	27	I	3	1
OR 31	19	1	0	27	U	1	0
OR 79	19	1	0	27	U	1	0
OR 3	21	0	1	27	I	2	1
OR 10	21	0	3	27	I	3	1
OR 13	21	0	1	27	I	2	1
OR 18	21	0	3	27	I	3	1
OR 53	21	0	0	27	U	1	0
OR 61	21	0	1	27	I	2	1
OR 62	21	0	0	27	U	1	0
OR 92	21	0	1	27	I	2	1
OR 94	21	0	0	27	U	1	0
Y 8	21	0	0	27	U	1	0
Y 15	21	0	0	27	U	1	0
Y 23	21	0	0	27	U	1	0
Y 32	21	0	0.5	27	I	2	1
Y 38	21	0	0.5	27	I	2	1
Y 59	21	0	0.5	27	I	2	1
Y 64	21	0	1	27	I	2	1
Y 65	21	0	0	27	U	1	0
Y 75	21	0	0	27	U	1	0
G 9	21	0	1	27	I	2	1
G 23	21	0	0	27	U	1	0
G 28	6	1	2	31	I	3	1
Y 54	9	1	1	31	I	2	1
OR 86	12	1	2	31	I	3	1
OR 75	14	1	2	31	I	3	1
OR 85	14	1	0	31	U	1	0
OR 40	18	1	3	31	I	3	1
G 11	18	1	2	31	I	3	1
Y 49	19	1	3	31	I	3	1
G 17	20	1	0	31	U	1	0
OR 9	21	0	0	31	U	1	0
OR 24	21	0	1	31	I	2	1
OR 69	21	0	0	31	U	1	0
OR 74	21	0	2	31	I	3	1
OR 99	21	0	0	31	U	1	0
Y 39	21	0	2	31	I	3	1
Y 53	21	0	0	31	U	1	0
Y 73	21	0	1	31	I	2	1
Y 77	21	0	0	31	U	1	0
Y 84	21	0	0	31	U	1	0
Y 87	21	0	0	31	U	1	0
Y 91	21	0	0	31	U	1	0
Y 94	21	0	0.5	31	I	2	1
G 27	21	0	0	31	U	1	0
OR 65	21	0	2	31	I	3	1
OR 42	2	1	0	35	U	1	0
Y 3	5	1	0	35	U	1	0
Y 81	6	1	0	35	U	1	0
OR 56	7	1	3	35	I	3	1
OR 97	7	1	0	35	U	1	0
Y 20	9	1	0	35	U	1	0
G 13	16	1	0	35	U	1	0
OR 45	18	1	3	35	I	3	1
Y 56	19	1	0	35	U	1	0
OR 19	21	0	0	35	U	1	0
OR 22	21	0	1	35	I	2	1
OR 30	21	0	4	35	I	3	1
OR 32	21	0	0	35	U	1	0
OR 48	21	0	0	35	U	1	0
OR 50	21	0	0	35	U	1	0
OR 63	21	0	0	35	U	1	0
OR 68	21	0	4	35	I	3	1
OR 81	21	0	0	35	U	1	0
Y 18	21	0	3	35	I	3	1
Y 22	21	0	2	35	I	3	1
Y 31	21	0	2	35	I	3	1
Y 48	21	0	0	35	U	1	0
Y 97	21	0	0	35	U	1	0
Y 52	5	1	0	39	U	1	0
Y 83	5	1	0	39	U	1	0
OR 88	6	1	2	39	I	3	1
Y 30	6	1	0	39	U	1	0
Y 33	6	1	0	39	U	1	0
G 8	6	1	0	39	U	1	0
Y 88	7	1	0	39	U	1	0
OR 28	9	1	3	39	I	3	1
Y 37	12	1	1	39	I	2	1
Y 96	13	1	3	39	I	3	1
OR 52	16	1	1	39	I	2	1
Y 2	17	1	0	39	U	1	0
Y 90	17	1	2	39	I	3	1
OR 4	21	0	0	39	U	1	0
OR 14	21	0	1	39	I	2	1
OR 33	21	0	0	39	U	1	0
OR 34	21	0	0.5	39	I	2	1
OR 67	21	0	0	39	U	1	0
OR 71	21	0	0	39	U	1	0
Y 1	21	0	0	39	U	1	0
Y 26	21	0	2	39	I	3	1
Y 34	21	0	0.5	39	I	2	1
Y 35	21	0	0	39	U	1	0
G 5	21	0	2	39	I	3	1
B10	1	1	0	43	U	1	0
B16	1	1	0	43	U	1	0
G42	1	1	0	43	U	1	0
G71	1	1	2	43	I	3	1
G97	1	1	2	43	I	3	1
B8	2	1	0	43	U	1	0
B32	3	1	0	43	U	1	0
G73	3	1	0	43	U	1	0
B13	4	1	0	43	U	1	0
B18	4	1	0	43	U	1	0
G68	4	1	0	43	U	1	0
B36	5	1	0	43	U	1	0
G44	5	1	0	43	U	1	0
G45	6	1	0	43	U	1	0
B38	7	1	0	43	U	1	0
G65	7	1	2	43	I	3	1
B11	8	1	1	43	I	2	1
G80	8	1	1	43	I	2	1
B9	10	0	0	43	U	1	0
G86	10	0	1	43	I	2	1
B33	1	1	2	47	I	3	1
G40	1	1	0	47	U	1	0
G43	1	1	1	47	I	2	1
G70	1	1	1	47	I	2	1
B19	2	1	2	47	I	3	1
B31	2	1	0.5	47	I	2	1
G51	2	1	0	47	U	1	0
G67	2	1	0	47	U	1	0
G75	2	1	0	47	U	1	0
G88	2	1	1	47	I	2	1
G90	2	1	0	47	U	1	0
G96	2	1	0	47	U	1	0
B1	3	1	0	47	U	1	0
B35	3	1	0	47	U	1	0
B37	3	1	0.5	47	U	2	1
G69	3	1	0	47	U	1	0
G93	3	1	0	47	U	1	0
G37	4	1	0	47	U	1	0
G41	4	1	0	47	U	1	0
G59	4	1	0	47	U	1	0
G83	4	1	0	47	U	1	0
G98	4	1	0	47	U	1	0
G50	5	1	0	47	U	1	0
B26	1	1	0	50	U	1	0
B27	1	1	0	50	U	1	0
B5	1	1	0	50	U	1	0
B6	1	1	0	50	U	1	0
B7	1	1	0	50	U	1	0
G72	1	1	0	50	U	1	0
G74	1	1	0	50	U	1	0
G89	1	1	0	50	U	1	0
G99	1	1	0	50	U	1	0
B14	2	1	0.5	50	I	2	1
B12	3	1	0	50	U	1	0
B34	3	1	0	50	U	1	0
B4	3	1	0	50	U	1	0
G38	3	1	0	50	U	1	0
G48	3	1	0	50	U	1	0
G52	3	1	0	50	U	1	0
G76	3	1	0	50	U	1	0
G84	3	1	0	50	U	1	0
G85	3	1	0	50	U	1	0
G92	3	1	0	50	U	1	0
G54	7	1	0	50	U	1	0
B2	1	1	0	53	U	1	0
B20	1	1	0	53	U	1	0
B21	1	1	0	53	U	1	0
B28	1	1	0	53	U	1	0
B29	1	1	0	53	U	1	0
B3	1	1	0.5	53	I	2	1
G39	1	1	0	53	U	1	0
G46	1	1	0	53	U	1	0
G57	1	1	0	53	U	1	0
G77	1	1	0	53	U	1	0
G81	1	1	0	53	U	1	0
G91	1	1	0	53	U	1	0
G94	1	1	0	53	U	1	0
B24	2	1	0	53	U	1	0
B15	3	1	0	53	U	1	0
B23	3	1	0	53	U	1	0
B30	3	1	0	53	U	1	0
G49	3	1	0	53	U	1	0
G64	3	1	0	53	U	1	0

## Sheet: P.marinus Intensity Data
Trt	RFTM	Time	Status	RFTM2
39	0.5	21	L	1
39	0.5	21	L	1
27	0.5	21	L	1
27	0.5	21	L	1
27	0.5	21	L	1
31	0.5	21	L	1
39	1	12	D	2
39	1	16	D	2
39	1	21	L	2
35	1	21	L	2
27	1	21	L	2
27	1	21	L	2
27	1	21	L	2
27	1	21	L	2
27	1	21	L	2
27	1	21	L	2
31	1	9	D	2
31	1	21	L	2
31	1	21	L	2
39	2	6	D	3
39	2	17	D	3
39	2	21	L	3
39	2	21	L	3
35	2	21	L	3
35	2	21	L	3
27	2	15	D	3
31	2	6	D	3
31	2	12	D	3
31	2	14	D	3
31	2	18	D	3
31	2	21	L	3
31	2	21	L	3
31	2	21	L	3
39	3	9	D	4
39	3	13	D	4
35	3	7	D	4
35	3	18	D	4
35	3	21	L	4
27	3	21	L	4
27	3	21	L	4
31	3	18	D	4
31	3	21	L	4
35	4	21	L	5
35	4	21	L	5

## Sheet: July 2013 Air Temp Data - Raw
Date Time, GMT-04:00	Intertidal
2013-07-01	27.764
2013-07-01 00:10:00	27.567
2013-07-01 00:20:00	27.665
2013-07-01 00:30:00	27.862
2013-07-01 00:40:00	27.961
2013-07-01 00:50:00	27.862
2013-07-01 01:00:00	27.862
2013-07-01 01:10:00	27.862
2013-07-01 01:20:00	27.862
2013-07-01 01:30:00	27.862
2013-07-01 01:40:00	27.862
2013-07-01 01:50:00	27.764
2013-07-01 02:00:00	27.764
2013-07-01 02:10:00	27.764
2013-07-01 02:20:00	27.961
2013-07-01 02:30:00	28.06
2013-07-01 02:40:00	28.06
2013-07-01 02:50:00	27.961
2013-07-01 03:00:00	27.961
2013-07-01 03:10:00	27.961
2013-07-01 03:20:00	27.173
2013-07-01 03:30:00	26.879
2013-07-01 03:40:00	26.977
2013-07-01 03:50:00	27.173
2013-07-01 04:00:00	27.37
2013-07-01 04:10:00	27.468
2013-07-01 04:20:00	27.272
2013-07-01 04:30:00	27.173
2013-07-01 04:40:00	27.37
2013-07-01 04:50:00	27.468
2013-07-01 05:00:00	27.468
2013-07-01 05:10:00	27.468
2013-07-01 05:20:00	27.468
2013-07-01 05:30:00	27.37
2013-07-01 05:40:00	27.468
2013-07-01 05:50:00	27.468
2013-07-01 06:00:00	27.468
2013-07-01 06:10:00	27.468
2013-07-01 06:20:00	27.468
2013-07-01 06:30:00	27.468
2013-07-01 06:40:00	27.37
2013-07-01 06:50:00	27.173
2013-07-01 07:00:00	26.585
2013-07-01 07:10:00	26
2013-07-01 07:20:00	25.61
2013-07-01 07:30:00	25.61
2013-07-01 07:40:00	26
2013-07-01 07:50:00	26.292
2013-07-01 08:00:00	26.585
2013-07-01 08:10:00	26.781
2013-07-01 08:20:00	26.879
2013-07-01 08:30:00	26.781
2013-07-01 08:40:00	26.879
2013-07-01 08:50:00	27.272
2013-07-01 09:00:00	27.37
2013-07-01 09:10:00	27.567
2013-07-01 09:20:00	28.159
2013-07-01 09:30:00	29.053
2013-07-01 09:40:00	29.252
2013-07-01 09:50:00	29.152
2013-07-01 10:00:00	29.752
2013-07-01 10:10:00	30.054
2013-07-01 10:20:00	29.953
2013-07-01 10:30:00	29.752
2013-07-01 10:40:00	30.154
2013-07-01 10:50:00	30.659
2013-07-01 11:00:00	30.963
2013-07-01 11:10:00	31.574
2013-07-01 11:20:00	31.574
2013-07-01 11:30:00	31.472
2013-07-01 11:40:00	31.472
2013-07-01 11:50:00	31.574
2013-07-01 12:00:00	31.676
2013-07-01 12:10:00	31.268
2013-07-01 12:20:00	29.552
2013-07-01 12:30:00	29.053
2013-07-01 12:40:00	28.853
2013-07-01 12:50:00	28.853
2013-07-01 13:00:00	28.655
2013-07-01 13:10:00	28.655
2013-07-01 13:20:00	28.655
2013-07-01 13:30:00	28.655
2013-07-01 13:40:00	28.655
2013-07-01 13:50:00	28.655
2013-07-01 14:00:00	28.357
2013-07-01 14:10:00	28.357
2013-07-01 14:20:00	28.357
2013-07-01 14:30:00	28.258
2013-07-01 14:40:00	28.159
2013-07-01 14:50:00	28.06
2013-07-01 15:00:00	28.06
2013-07-01 15:10:00	28.06
2013-07-01 15:20:00	28.06
2013-07-01 15:30:00	27.961
2013-07-01 15:40:00	27.961
2013-07-01 15:50:00	27.961
2013-07-01 16:00:00	27.961
2013-07-01 16:10:00	27.961
2013-07-01 16:20:00	27.862
2013-07-01 16:30:00	27.862
2013-07-01 16:40:00	27.862
2013-07-01 16:50:00	27.862
2013-07-01 17:00:00	27.862
2013-07-01 17:10:00	27.862
2013-07-01 17:20:00	27.862
2013-07-01 17:30:00	27.862
2013-07-01 17:40:00	27.862
2013-07-01 17:50:00	27.862
2013-07-01 18:00:00	27.862
2013-07-01 18:10:00	27.764
2013-07-01 18:20:00	27.764
2013-07-01 18:30:00	27.665
2013-07-01 18:40:00	27.665
2013-07-01 18:50:00	27.665
2013-07-01 19:00:00	27.567
2013-07-01 19:10:00	27.567
2013-07-01 19:20:00	27.468
2013-07-01 19:30:00	27.468
2013-07-01 19:40:00	27.468
2013-07-01 19:50:00	27.272
2013-07-01 20:00:00	26.292
2013-07-01 20:10:00	25.416
2013-07-01 20:20:00	25.028
2013-07-01 20:30:00	24.738
2013-07-01 20:40:00	24.641
2013-07-01 20:50:00	24.448
2013-07-01 21:00:00	24.351
2013-07-01 21:10:00	24.158
2013-07-01 21:20:00	23.966
2013-07-01 21:30:00	23.773
2013-07-01 21:40:00	23.581
2013-07-01 21:50:00	23.581
2013-07-01 22:00:00	23.677
2013-07-01 22:10:00	23.773
2013-07-01 22:20:00	23.869
2013-07-01 22:30:00	23.869
2013-07-01 22:40:00	23.773
2013-07-01 22:50:00	23.677
2013-07-01 23:00:00	23.581
2013-07-01 23:10:00	23.581
2013-07-01 23:20:00	23.677
2013-07-01 23:30:00	23.677
2013-07-01 23:40:00	23.677
2013-07-01 23:50:00	23.677
2013-07-02	23.581
2013-07-02 00:10:00	23.677
2013-07-02 00:20:00	23.773
2013-07-02 00:30:00	25.416
2013-07-02 00:40:00	26.585
2013-07-02 00:50:00	26.781
2013-07-02 01:00:00	26.879
2013-07-02 01:10:00	27.075
2013-07-02 01:20:00	27.272
2013-07-02 01:30:00	27.272
2013-07-02 01:40:00	27.37
2013-07-02 01:50:00	27.272
2013-07-02 02:00:00	27.173
2013-07-02 02:10:00	27.272
2013-07-02 02:20:00	27.272
2013-07-02 02:30:00	27.272
2013-07-02 02:40:00	27.37
2013-07-02 02:50:00	27.37
2013-07-02 03:00:00	27.468
2013-07-02 03:10:00	27.567
2013-07-02 03:20:00	27.567
2013-07-02 03:30:00	27.665
2013-07-02 03:40:00	27.665
2013-07-02 03:50:00	27.665
2013-07-02 04:00:00	27.567
2013-07-02 04:10:00	27.567
2013-07-02 04:20:00	27.468
2013-07-02 04:30:00	27.468
2013-07-02 04:40:00	27.468
2013-07-02 04:50:00	27.37
2013-07-02 05:00:00	27.37
2013-07-02 05:10:00	27.37
2013-07-02 05:20:00	27.272
2013-07-02 05:30:00	27.272
2013-07-02 05:40:00	27.37
2013-07-02 05:50:00	27.37
2013-07-02 06:00:00	27.37
2013-07-02 06:10:00	27.272
2013-07-02 06:20:00	27.173
2013-07-02 06:30:00	27.173
2013-07-02 06:40:00	27.272
2013-07-02 06:50:00	27.173
2013-07-02 07:00:00	27.173
2013-07-02 07:10:00	27.173
2013-07-02 07:20:00	27.075
2013-07-02 07:30:00	26.879
2013-07-02 07:40:00	26.781
2013-07-02 07:50:00	26.195
2013-07-02 08:00:00	25.708
2013-07-02 08:10:00	25.513
2013-07-02 08:20:00	25.222
2013-07-02 08:30:00	25.028
2013-07-02 08:40:00	24.931
2013-07-02 08:50:00	25.125
2013-07-02 09:00:00	25.222
2013-07-02 09:10:00	25.319
2013-07-02 09:20:00	25.319
2013-07-02 09:30:00	25.513
2013-07-02 09:40:00	25.805
2013-07-02 09:50:00	25.902
2013-07-02 10:00:00	26.292
2013-07-02 10:10:00	26.585
2013-07-02 10:20:00	26.781
2013-07-02 10:30:00	26.977
2013-07-02 10:40:00	26.879
2013-07-02 10:50:00	26.585
2013-07-02 11:00:00	26.195
2013-07-02 11:10:00	25.805
2013-07-02 11:20:00	25.416
2013-07-02 11:30:00	25.028
2013-07-02 11:40:00	24.545
2013-07-02 11:50:00	24.351
2013-07-02 12:00:00	24.158
2013-07-02 12:10:00	24.448
2013-07-02 12:20:00	24.738
2013-07-02 12:30:00	24.448
2013-07-02 12:40:00	24.158
2013-07-02 12:50:00	25.319
2013-07-02 13:00:00	26.39
2013-07-02 13:10:00	26.683
2013-07-02 13:20:00	26.781
2013-07-02 13:30:00	26.977
2013-07-02 13:40:00	27.173
2013-07-02 13:50:00	27.272
2013-07-02 14:00:00	27.272
2013-07-02 14:10:00	27.37
2013-07-02 14:20:00	27.468
2013-07-02 14:30:00	27.567
2013-07-02 14:40:00	27.567
2013-07-02 14:50:00	27.665
2013-07-02 15:00:00	27.567
2013-07-02 15:10:00	27.567
2013-07-02 15:20:00	27.567
2013-07-02 15:30:00	27.567
2013-07-02 15:40:00	27.468
2013-07-02 15:50:00	27.468
2013-07-02 16:00:00	27.468
2013-07-02 16:10:00	27.468
2013-07-02 16:20:00	27.468
2013-07-02 16:30:00	27.37
2013-07-02 16:40:00	27.37
2013-07-02 16:50:00	27.37
2013-07-02 17:00:00	27.37
2013-07-02 17:10:00	27.37
2013-07-02 17:20:00	27.37
2013-07-02 17:30:00	27.37
2013-07-02 17:40:00	27.37
2013-07-02 17:50:00	27.468
2013-07-02 18:00:00	27.468
2013-07-02 18:10:00	27.567
2013-07-02 18:20:00	27.567
2013-07-02 18:30:00	27.567
2013-07-02 18:40:00	27.567
2013-07-02 18:50:00	27.567
2013-07-02 19:00:00	27.567
2013-07-02 19:10:00	27.567
2013-07-02 19:20:00	27.567
2013-07-02 19:30:00	27.567
2013-07-02 19:40:00	27.567
2013-07-02 19:50:00	27.567
2013-07-02 20:00:00	27.567
2013-07-02 20:10:00	27.468
2013-07-02 20:20:00	27.272
2013-07-02 20:30:00	27.173
2013-07-02 20:40:00	26.977
2013-07-02 20:50:00	26.097
2013-07-02 21:00:00	25.222
2013-07-02 21:10:00	24.738
2013-07-02 21:20:00	24.448
2013-07-02 21:30:00	24.255
2013-07-02 21:40:00	24.158
2013-07-02 21:50:00	24.158
2013-07-02 22:00:00	24.062
2013-07-02 22:10:00	24.062
2013-07-02 22:20:00	24.062
2013-07-02 22:30:00	24.062
2013-07-02 22:40:00	24.062
2013-07-02 22:50:00	24.062
2013-07-02 23:00:00	24.062
2013-07-02 23:10:00	24.062
2013-07-02 23:20:00	24.062
2013-07-02 23:30:00	24.062
2013-07-02 23:40:00	24.062
2013-07-02 23:50:00	23.966
2013-07-03	23.966
2013-07-03 00:10:00	23.869
2013-07-03 00:20:00	23.773
2013-07-03 00:30:00	23.677
2013-07-03 00:40:00	23.581
2013-07-03 00:50:00	23.484
2013-07-03 01:00:00	23.484
2013-07-03 01:10:00	23.388
2013-07-03 01:20:00	24.255
2013-07-03 01:30:00	25.805
2013-07-03 01:40:00	26.195
2013-07-03 01:50:00	26.488
2013-07-03 02:00:00	26.39
2013-07-03 02:10:00	26.488
2013-07-03 02:20:00	26.585
2013-07-03 02:30:00	26.781
2013-07-03 02:40:00	27.075
2013-07-03 02:50:00	27.075
2013-07-03 03:00:00	27.075
2013-07-03 03:10:00	27.075
2013-07-03 03:20:00	27.075
2013-07-03 03:30:00	27.173
2013-07-03 03:40:00	27.272
2013-07-03 03:50:00	27.272
2013-07-03 04:00:00	27.37
2013-07-03 04:10:00	27.37
2013-07-03 04:20:00	27.37
2013-07-03 04:30:00	27.37
2013-07-03 04:40:00	27.272
2013-07-03 04:50:00	27.272
2013-07-03 05:00:00	27.272
2013-07-03 05:10:00	27.272
2013-07-03 05:20:00	27.173
2013-07-03 05:30:00	26.977
2013-07-03 05:40:00	26.781
2013-07-03 05:50:00	26.879
2013-07-03 06:00:00	26.977
2013-07-03 06:10:00	26.977
2013-07-03 06:20:00	26.879
2013-07-03 06:30:00	26.879
2013-07-03 06:40:00	26.879
2013-07-03 06:50:00	26.879
2013-07-03 07:00:00	26.879
2013-07-03 07:10:00	26.879
2013-07-03 07:20:00	26.879
2013-07-03 07:30:00	26.879
2013-07-03 07:40:00	26.977
2013-07-03 07:50:00	27.075
2013-07-03 08:00:00	27.075
2013-07-03 08:10:00	27.075
2013-07-03 08:20:00	27.075
2013-07-03 08:30:00	27.075
2013-07-03 08:40:00	27.173
2013-07-03 08:50:00	27.567
2013-07-03 09:00:00	28.357
2013-07-03 09:10:00	28.953
2013-07-03 09:20:00	29.152
2013-07-03 09:30:00	29.652
2013-07-03 09:40:00	29.352
2013-07-03 09:50:00	29.853
2013-07-03 10:00:00	29.652
2013-07-03 10:10:00	29.452
2013-07-03 10:20:00	29.552
2013-07-03 10:30:00	30.356
2013-07-03 10:40:00	31.37
2013-07-03 10:50:00	32.291
2013-07-03 11:00:00	32.394
2013-07-03 11:10:00	31.37
2013-07-03 11:20:00	32.086
2013-07-03 11:30:00	33.014
2013-07-03 11:40:00	33.222
2013-07-03 11:50:00	33.326
2013-07-03 12:00:00	32.497
2013-07-03 12:10:00	33.014
2013-07-03 12:20:00	33.326
2013-07-03 12:30:00	33.848
2013-07-03 12:40:00	34.585
2013-07-03 12:50:00	35.222
2013-07-03 13:00:00	35.756
2013-07-03 13:10:00	35.435
2013-07-03 13:20:00	35.222
2013-07-03 13:30:00	33.43
2013-07-03 13:40:00	30.356
2013-07-03 13:50:00	29.452
2013-07-03 14:00:00	28.953
2013-07-03 14:10:00	28.754
2013-07-03 14:20:00	28.555
2013-07-03 14:30:00	28.456
2013-07-03 14:40:00	28.456
2013-07-03 14:50:00	28.456
2013-07-03 15:00:00	28.258
2013-07-03 15:10:00	28.258
2013-07-03 15:20:00	28.258
2013-07-03 15:30:00	28.258
2013-07-03 15:40:00	28.159
2013-07-03 15:50:00	28.06
2013-07-03 16:00:00	27.961
2013-07-03 16:10:00	27.862
2013-07-03 16:20:00	27.862
2013-07-03 16:30:00	27.862
2013-07-03 16:40:00	27.862
2013-07-03 16:50:00	27.862
2013-07-03 17:00:00	27.862
2013-07-03 17:10:00	27.862
2013-07-03 17:20:00	27.862
2013-07-03 17:30:00	27.862
2013-07-03 17:40:00	27.862
2013-07-03 17:50:00	27.862
2013-07-03 18:00:00	27.764
2013-07-03 18:10:00	27.764
2013-07-03 18:20:00	27.764
2013-07-03 18:30:00	27.764
2013-07-03 18:40:00	27.862
2013-07-03 18:50:00	27.862
2013-07-03 19:00:00	27.862
2013-07-03 19:10:00	27.862
2013-07-03 19:20:00	27.862
2013-07-03 19:30:00	27.961
2013-07-03 19:40:00	28.159
2013-07-03 19:50:00	28.258
2013-07-03 20:00:00	28.258
2013-07-03 20:10:00	28.258
2013-07-03 20:20:00	28.258
2013-07-03 20:30:00	28.357
2013-07-03 20:40:00	28.258
2013-07-03 20:50:00	28.258
2013-07-03 21:00:00	28.258
2013-07-03 21:10:00	28.159
2013-07-03 21:20:00	28.06
2013-07-03 21:30:00	28.06
2013-07-03 21:40:00	28.06
2013-07-03 21:50:00	27.862
2013-07-03 22:00:00	27.075
2013-07-03 22:10:00	26.585
2013-07-03 22:20:00	26.292
2013-07-03 22:30:00	26.097
2013-07-03 22:40:00	26
2013-07-03 22:50:00	25.805
2013-07-03 23:00:00	25.805
2013-07-03 23:10:00	25.416
2013-07-03 23:20:00	25.416
2013-07-03 23:30:00	25.416
2013-07-03 23:40:00	25.416
2013-07-03 23:50:00	25.416
2013-07-04	25.416
2013-07-04 00:10:00	25.416
2013-07-04 00:20:00	25.319
2013-07-04 00:30:00	25.319
2013-07-04 00:40:00	25.222
2013-07-04 00:50:00	25.222
2013-07-04 01:00:00	25.125
2013-07-04 01:10:00	25.222
2013-07-04 01:20:00	25.125
2013-07-04 01:30:00	25.222
2013-07-04 01:40:00	25.125
2013-07-04 01:50:00	25.222
2013-07-04 02:00:00	26.097
2013-07-04 02:10:00	26.977
2013-07-04 02:20:00	27.272
2013-07-04 02:30:00	27.37
2013-07-04 02:40:00	27.468
2013-07-04 02:50:00	27.37
2013-07-04 03:00:00	27.272
2013-07-04 03:10:00	27.272
2013-07-04 03:20:00	27.665
2013-07-04 03:30:00	27.764
2013-07-04 03:40:00	27.764
2013-07-04 03:50:00	27.764
2013-07-04 04:00:00	27.665
2013-07-04 04:10:00	27.665
2013-07-04 04:20:00	27.567
2013-07-04 04:30:00	27.567
2013-07-04 04:40:00	27.567
2013-07-04 04:50:00	27.567
2013-07-04 05:00:00	27.665
2013-07-04 05:10:00	27.665
2013-07-04 05:20:00	27.665
2013-07-04 05:30:00	27.665
2013-07-04 05:40:00	27.665
2013-07-04 05:50:00	27.665
2013-07-04 06:00:00	27.665
2013-07-04 06:10:00	27.665
2013-07-04 06:20:00	27.173
2013-07-04 06:30:00	26.879
2013-07-04 06:40:00	27.075
2013-07-04 06:50:00	27.272
2013-07-04 07:00:00	27.37
2013-07-04 07:10:00	27.37
2013-07-04 07:20:00	27.37
2013-07-04 07:30:00	27.37
2013-07-04 07:40:00	27.37
2013-07-04 07:50:00	27.37
2013-07-04 08:00:00	27.37
2013-07-04 08:10:00	27.37
2013-07-04 08:20:00	27.37
2013-07-04 08:30:00	27.468
2013-07-04 08:40:00	27.567
2013-07-04 08:50:00	27.665
2013-07-04 09:00:00	27.665
2013-07-04 09:10:00	27.764
2013-07-04 09:20:00	27.862
2013-07-04 09:30:00	28.06
2013-07-04 09:40:00	28.159
2013-07-04 09:50:00	28.555
2013-07-04 10:00:00	28.853
2013-07-04 10:10:00	29.552
2013-07-04 10:20:00	30.154
2013-07-04 10:30:00	30.76
2013-07-04 10:40:00	31.472
2013-07-04 10:50:00	32.188
2013-07-04 11:00:00	32.911
2013-07-04 11:10:00	33.639
2013-07-04 11:20:00	34.374
2013-07-04 11:30:00	34.903
2013-07-04 11:40:00	35.328
2013-07-04 11:50:00	35.435
2013-07-04 12:00:00	35.756
2013-07-04 12:10:00	36.187
2013-07-04 12:20:00	36.295
2013-07-04 12:30:00	36.511
2013-07-04 12:40:00	36.837
2013-07-04 12:50:00	37.384
2013-07-04 13:00:00	37.714
2013-07-04 13:10:00	37.824
2013-07-04 13:20:00	37.935
2013-07-04 13:30:00	37.935
2013-07-04 13:40:00	37.935
2013-07-04 13:50:00	37.055
2013-07-04 14:00:00	37.055
2013-07-04 14:10:00	35.115
2013-07-04 14:20:00	31.064
2013-07-04 14:30:00	30.054
2013-07-04 14:40:00	29.652
2013-07-04 14:50:00	29.452
2013-07-04 15:00:00	29.252
2013-07-04 15:10:00	29.152
2013-07-04 15:20:00	29.152
2013-07-04 15:30:00	29.252
2013-07-04 15:40:00	29.152
2013-07-04 15:50:00	29.053
2013-07-04 16:00:00	29.053
2013-07-04 16:10:00	28.953
2013-07-04 16:20:00	28.853
2013-07-04 16:30:00	28.655
2013-07-04 16:40:00	28.456
2013-07-04 16:50:00	28.456
2013-07-04 17:00:00	28.357
2013-07-04 17:10:00	28.357
2013-07-04 17:20:00	28.258
2013-07-04 17:30:00	28.258
2013-07-04 17:40:00	28.357
2013-07-04 17:50:00	28.357
2013-07-04 18:00:00	28.357
2013-07-04 18:10:00	28.357
2013-07-04 18:20:00	28.357
2013-07-04 18:30:00	28.456
2013-07-04 18:40:00	28.456
2013-07-04 18:50:00	28.456
2013-07-04 19:00:00	28.456
2013-07-04 19:10:00	28.456
2013-07-04 19:20:00	28.456
2013-07-04 19:30:00	28.555
2013-07-04 19:40:00	28.456
2013-07-04 19:50:00	28.357
2013-07-04 20:00:00	28.357
2013-07-04 20:10:00	28.357
2013-07-04 20:20:00	28.357
2013-07-04 20:30:00	28.357
2013-07-04 20:40:00	28.357
2013-07-04 20:50:00	28.357
2013-07-04 21:00:00	28.357
2013-07-04 21:10:00	28.357
2013-07-04 21:20:00	28.357
2013-07-04 21:30:00	28.357
2013-07-04 21:40:00	28.357
2013-07-04 21:50:00	28.357
2013-07-04 22:00:00	28.258
2013-07-04 22:10:00	28.159
2013-07-04 22:20:00	28.06
2013-07-04 22:30:00	28.06
2013-07-04 22:40:00	27.764
2013-07-04 22:50:00	26.879
2013-07-04 23:00:00	26.292
2013-07-04 23:10:00	25.902
2013-07-04 23:20:00	25.708
2013-07-04 23:30:00	25.61
2013-07-04 23:40:00	25.61
2013-07-04 23:50:00	25.513
2013-07-05	25.513
2013-07-05 00:10:00	25.61
2013-07-05 00:20:00	25.61
2013-07-05 00:30:00	25.513
2013-07-05 00:40:00	25.513
2013-07-05 00:50:00	25.513
2013-07-05 01:00:00	25.513
2013-07-05 01:10:00	25.61
2013-07-05 01:20:00	25.61
2013-07-05 01:30:00	25.513
2013-07-05 01:40:00	25.513
2013-07-05 01:50:00	25.416
2013-07-05 02:00:00	25.513
2013-07-05 02:10:00	25.513
2013-07-05 02:20:00	25.416
2013-07-05 02:30:00	25.416
2013-07-05 02:40:00	25.222
2013-07-05 02:50:00	26.781
2013-07-05 03:00:00	27.468
2013-07-05 03:10:00	27.567
2013-07-05 03:20:00	27.764
2013-07-05 03:30:00	27.665
2013-07-05 03:40:00	27.567
2013-07-05 03:50:00	27.665
2013-07-05 04:00:00	27.961
2013-07-05 04:10:00	28.06
2013-07-05 04:20:00	28.06
2013-07-05 04:30:00	28.06
2013-07-05 04:40:00	27.961
2013-07-05 04:50:00	27.961
2013-07-05 05:00:00	27.862
2013-07-05 05:10:00	27.862
2013-07-05 05:20:00	27.862
2013-07-05 05:30:00	27.862
2013-07-05 05:40:00	27.862
2013-07-05 05:50:00	28.06
2013-07-05 06:00:00	28.06
2013-07-05 06:10:00	28.06
2013-07-05 06:20:00	28.06
2013-07-05 06:30:00	28.06
2013-07-05 06:40:00	28.06
2013-07-05 06:50:00	28.06
2013-07-05 07:00:00	27.961
2013-07-05 07:10:00	27.665
2013-07-05 07:20:00	27.37
2013-07-05 07:30:00	27.37
2013-07-05 07:40:00	27.665
2013-07-05 07:50:00	27.764
2013-07-05 08:00:00	27.665
2013-07-05 08:10:00	27.764
2013-07-05 08:20:00	27.764
2013-07-05 08:30:00	27.764
2013-07-05 08:40:00	27.862
2013-07-05 08:50:00	27.961
2013-07-05 09:00:00	27.961
2013-07-05 09:10:00	28.06
2013-07-05 09:20:00	28.159
2013-07-05 09:30:00	28.258
2013-07-05 09:40:00	28.258
2013-07-05 09:50:00	28.357
2013-07-05 10:00:00	28.456
2013-07-05 10:10:00	28.655
2013-07-05 10:20:00	28.655
2013-07-05 10:30:00	29.053
2013-07-05 10:40:00	29.452
2013-07-05 10:50:00	29.853
2013-07-05 11:00:00	30.457
2013-07-05 11:10:00	31.166
2013-07-05 11:20:00	32.188
2013-07-05 11:30:00	33.014
2013-07-05 11:40:00	33.848
2013-07-05 11:50:00	34.058
2013-07-05 12:00:00	34.691
2013-07-05 12:10:00	35.115
2013-07-05 12:20:00	35.649
2013-07-05 12:30:00	36.295
2013-07-05 12:40:00	37.055
2013-07-05 12:50:00	37.165
2013-07-05 13:00:00	37.494
2013-07-05 13:10:00	38.046
2013-07-05 13:20:00	37.935
2013-07-05 13:30:00	38.046
2013-07-05 13:40:00	38.268
2013-07-05 13:50:00	38.49
2013-07-05 14:00:00	38.046
2013-07-05 14:10:00	38.379
2013-07-05 14:20:00	38.046
2013-07-05 14:30:00	37.604
2013-07-05 14:40:00	37.604
2013-07-05 14:50:00	37.494
2013-07-05 15:00:00	33.014
2013-07-05 15:10:00	31.574
2013-07-05 15:20:00	30.862
2013-07-05 15:30:00	30.457
2013-07-05 15:40:00	30.054
2013-07-05 15:50:00	29.853
2013-07-05 16:00:00	29.853
2013-07-05 16:10:00	29.953
2013-07-05 16:20:00	30.054
2013-07-05 16:30:00	29.953
2013-07-05 16:40:00	29.752
2013-07-05 16:50:00	29.452
2013-07-05 17:00:00	29.152
2013-07-05 17:10:00	28.953
2013-07-05 17:20:00	28.853
2013-07-05 17:30:00	28.853
2013-07-05 17:40:00	28.953
2013-07-05 17:50:00	28.853
2013-07-05 18:00:00	28.853
2013-07-05 18:10:00	28.853
2013-07-05 18:20:00	28.853
2013-07-05 18:30:00	28.853
2013-07-05 18:40:00	28.754
2013-07-05 18:50:00	28.754
2013-07-05 19:00:00	28.754
2013-07-05 19:10:00	28.754
2013-07-05 19:20:00	28.754
2013-07-05 19:30:00	28.754
2013-07-05 19:40:00	28.754
2013-07-05 19:50:00	28.754
2013-07-05 20:00:00	28.754
2013-07-05 20:10:00	28.754
2013-07-05 20:20:00	28.754
2013-07-05 20:30:00	28.754
2013-07-05 20:40:00	28.655
2013-07-05 20:50:00	28.655
2013-07-05 21:00:00	28.655
2013-07-05 21:10:00	28.655
2013-07-05 21:20:00	28.754
2013-07-05 21:30:00	28.655
2013-07-05 21:40:00	28.655
2013-07-05 21:50:00	28.655
2013-07-05 22:00:00	28.655
2013-07-05 22:10:00	28.655
2013-07-05 22:20:00	28.655
2013-07-05 22:30:00	28.655
2013-07-05 22:40:00	28.655
2013-07-05 22:50:00	28.655
2013-07-05 23:00:00	28.456
2013-07-05 23:10:00	28.357
2013-07-05 23:20:00	28.258
2013-07-05 23:30:00	27.665
2013-07-05 23:40:00	26.683
2013-07-05 23:50:00	26.097
2013-07-06	25.805
2013-07-06 00:10:00	25.513
2013-07-06 00:20:00	25.319
2013-07-06 00:30:00	25.222
2013-07-06 00:40:00	25.125
2013-07-06 00:50:00	25.028
2013-07-06 01:00:00	25.028
2013-07-06 01:10:00	25.125
2013-07-06 01:20:00	25.028
2013-07-06 01:30:00	25.125
2013-07-06 01:40:00	25.319
2013-07-06 01:50:00	25.222
2013-07-06 02:00:00	25.125
2013-07-06 02:10:00	25.028
2013-07-06 02:20:00	24.931
2013-07-06 02:30:00	24.931
2013-07-06 02:40:00	24.835
2013-07-06 02:50:00	24.931
2013-07-06 03:00:00	24.931
2013-07-06 03:10:00	24.835
2013-07-06 03:20:00	24.931
2013-07-06 03:30:00	25.902
2013-07-06 03:40:00	27.37
2013-07-06 03:50:00	27.862
2013-07-06 04:00:00	27.764
2013-07-06 04:10:00	27.764
2013-07-06 04:20:00	27.862
2013-07-06 04:30:00	28.258
2013-07-06 04:40:00	28.258
2013-07-06 04:50:00	28.258
2013-07-06 05:00:00	28.159
2013-07-06 05:10:00	28.159
2013-07-06 05:20:00	28.159
2013-07-06 05:30:00	28.06
2013-07-06 05:40:00	28.06
2013-07-06 05:50:00	28.159
2013-07-06 06:00:00	28.159
2013-07-06 06:10:00	28.159
2013-07-06 06:20:00	28.258
2013-07-06 06:30:00	28.258
2013-07-06 06:40:00	28.456
2013-07-06 06:50:00	28.456
2013-07-06 07:00:00	28.456
2013-07-06 07:10:00	28.456
2013-07-06 07:20:00	28.456
2013-07-06 07:30:00	27.665
2013-07-06 07:40:00	27.468
2013-07-06 07:50:00	27.567
2013-07-06 08:00:00	27.764
2013-07-06 08:10:00	27.961
2013-07-06 08:20:00	27.961
2013-07-06 08:30:00	28.06
2013-07-06 08:40:00	28.06
2013-07-06 08:50:00	28.06
2013-07-06 09:00:00	28.06
2013-07-06 09:10:00	28.159
2013-07-06 09:20:00	28.258
2013-07-06 09:30:00	28.357
2013-07-06 09:40:00	28.357
2013-07-06 09:50:00	28.456
2013-07-06 10:00:00	28.555
2013-07-06 10:10:00	28.655
2013-07-06 10:20:00	28.655
2013-07-06 10:30:00	28.754
2013-07-06 10:40:00	28.953
2013-07-06 10:50:00	29.053
2013-07-06 11:00:00	28.953
2013-07-06 11:10:00	28.953
2013-07-06 11:20:00	29.053
2013-07-06 11:30:00	29.452
2013-07-06 11:40:00	29.853
2013-07-06 11:50:00	30.154
2013-07-06 12:00:00	31.064
2013-07-06 12:10:00	31.268
2013-07-06 12:20:00	31.983
2013-07-06 12:30:00	32.704
2013-07-06 12:40:00	33.535
2013-07-06 12:50:00	34.163
2013-07-06 13:00:00	34.479
2013-07-06 13:10:00	34.585
2013-07-06 13:20:00	35.009
2013-07-06 13:30:00	35.328
2013-07-06 13:40:00	35.756
2013-07-06 13:50:00	35.864
2013-07-06 14:00:00	35.649
2013-07-06 14:10:00	35.328
2013-07-06 14:20:00	34.796
2013-07-06 14:30:00	33.743
2013-07-06 14:40:00	29.152
2013-07-06 14:50:00	29.452
2013-07-06 15:00:00	29.053
2013-07-06 15:10:00	28.754
2013-07-06 15:20:00	29.452
2013-07-06 15:30:00	29.953
2013-07-06 15:40:00	30.356
2013-07-06 15:50:00	30.255
2013-07-06 16:00:00	30.054
2013-07-06 16:10:00	29.752
2013-07-06 16:20:00	29.752
2013-07-06 16:30:00	29.752
2013-07-06 16:40:00	29.752
2013-07-06 16:50:00	29.752
2013-07-06 17:00:00	29.752
2013-07-06 17:10:00	29.652
2013-07-06 17:20:00	29.552
2013-07-06 17:30:00	29.352
2013-07-06 17:40:00	29.252
2013-07-06 17:50:00	29.053
2013-07-06 18:00:00	28.853
2013-07-06 18:10:00	28.853
2013-07-06 18:20:00	28.853
2013-07-06 18:30:00	28.853
2013-07-06 18:40:00	28.953
2013-07-06 18:50:00	28.953
2013-07-06 19:00:00	28.953
2013-07-06 19:10:00	28.953
2013-07-06 19:20:00	28.953
2013-07-06 19:30:00	28.953
2013-07-06 19:40:00	28.953
2013-07-06 19:50:00	28.953
2013-07-06 20:00:00	28.953
2013-07-06 20:10:00	28.953
2013-07-06 20:20:00	28.953
2013-07-06 20:30:00	28.953
2013-07-06 20:40:00	28.953
2013-07-06 20:50:00	28.953
2013-07-06 21:00:00	28.853
2013-07-06 21:10:00	28.853
2013-07-06 21:20:00	28.853
2013-07-06 21:30:00	28.853
2013-07-06 21:40:00	28.754
2013-07-06 21:50:00	28.754
2013-07-06 22:00:00	28.655
2013-07-06 22:10:00	28.655
2013-07-06 22:20:00	28.655
2013-07-06 22:30:00	28.655
2013-07-06 22:40:00	28.655
2013-07-06 22:50:00	28.655
2013-07-06 23:00:00	28.655
2013-07-06 23:10:00	28.655
2013-07-06 23:20:00	28.655
2013-07-06 23:30:00	28.655
2013-07-06 23:40:00	28.555
2013-07-06 23:50:00	28.357
2013-07-07	28.357
2013-07-07 00:10:00	28.159
2013-07-07 00:20:00	27.075
2013-07-07 00:30:00	26.097
2013-07-07 00:40:00	25.708
2013-07-07 00:50:00	25.513
2013-07-07 01:00:00	25.319
2013-07-07 01:10:00	25.222
2013-07-07 01:20:00	25.222
2013-07-07 01:30:00	25.125
2013-07-07 01:40:00	25.125
2013-07-07 01:50:00	25.028
2013-07-07 02:00:00	25.028
2013-07-07 02:10:00	25.028
2013-07-07 02:20:00	25.028
2013-07-07 02:30:00	25.028
2013-07-07 02:40:00	25.028
2013-07-07 02:50:00	25.125
2013-07-07 03:00:00	25.125
2013-07-07 03:10:00	25.028
2013-07-07 03:20:00	24.931
2013-07-07 03:30:00	24.931
2013-07-07 03:40:00	24.835
2013-07-07 03:50:00	24.835
2013-07-07 04:00:00	24.738
2013-07-07 04:10:00	24.738
2013-07-07 04:20:00	26.292
2013-07-07 04:30:00	27.468
2013-07-07 04:40:00	27.665
2013-07-07 04:50:00	27.665
2013-07-07 05:00:00	27.764
2013-07-07 05:10:00	27.764
2013-07-07 05:20:00	27.764
2013-07-07 05:30:00	27.764
2013-07-07 05:40:00	27.764
2013-07-07 05:50:00	27.862
2013-07-07 06:00:00	27.961
2013-07-07 06:10:00	27.961
2013-07-07 06:20:00	27.961
2013-07-07 06:30:00	28.06
2013-07-07 06:40:00	28.06
2013-07-07 06:50:00	28.159
2013-07-07 07:00:00	28.357
2013-07-07 07:10:00	28.456
2013-07-07 07:20:00	28.456
2013-07-07 07:30:00	28.555
2013-07-07 07:40:00	28.555
2013-07-07 07:50:00	28.555
2013-07-07 08:00:00	28.555
2013-07-07 08:10:00	28.456
2013-07-07 08:20:00	27.862
2013-07-07 08:30:00	27.764
2013-07-07 08:40:00	28.159
2013-07-07 08:50:00	28.258
2013-07-07 09:00:00	28.357
2013-07-07 09:10:00	28.258
2013-07-07 09:20:00	28.258
2013-07-07 09:30:00	28.258
2013-07-07 09:40:00	28.258
2013-07-07 09:50:00	28.456
2013-07-07 10:00:00	28.456
2013-07-07 10:10:00	28.555
2013-07-07 10:20:00	28.655
2013-07-07 10:30:00	28.754
2013-07-07 10:40:00	28.853
2013-07-07 10:50:00	28.853
2013-07-07 11:00:00	28.953
2013-07-07 11:10:00	29.053
2013-07-07 11:20:00	29.252
2013-07-07 11:30:00	29.452
2013-07-07 11:40:00	29.652
2013-07-07 11:50:00	29.953
2013-07-07 12:00:00	30.255
2013-07-07 12:10:00	30.659
2013-07-07 12:20:00	30.862
2013-07-07 12:30:00	31.88
2013-07-07 12:40:00	32.807
2013-07-07 12:50:00	33.743
2013-07-07 13:00:00	34.585
2013-07-07 13:10:00	35.649
2013-07-07 13:20:00	36.295
2013-07-07 13:30:00	35.649
2013-07-07 13:40:00	35.435
2013-07-07 13:50:00	36.079
2013-07-07 14:00:00	36.295
2013-07-07 14:10:00	36.403
2013-07-07 14:20:00	35.756
2013-07-07 14:30:00	35.971
2013-07-07 14:40:00	35.435
2013-07-07 14:50:00	36.295
2013-07-07 15:00:00	36.187
2013-07-07 15:10:00	35.864
2013-07-07 15:20:00	35.542
2013-07-07 15:30:00	36.295
2013-07-07 15:40:00	36.62
2013-07-07 15:50:00	37.494
2013-07-07 16:00:00	37.714
2013-07-07 16:10:00	37.384
2013-07-07 16:20:00	36.403
2013-07-07 16:30:00	33.014
2013-07-07 16:40:00	31.472
2013-07-07 16:50:00	30.558
2013-07-07 17:00:00	30.255
2013-07-07 17:10:00	30.154
2013-07-07 17:20:00	30.054
2013-07-07 17:30:00	30.054
2013-07-07 17:40:00	30.054
2013-07-07 17:50:00	30.054
2013-07-07 18:00:00	29.552
2013-07-07 18:10:00	29.652
2013-07-07 18:20:00	29.452
2013-07-07 18:30:00	29.152
2013-07-07 18:40:00	29.252
2013-07-07 18:50:00	29.252
2013-07-07 19:00:00	29.152
2013-07-07 19:10:00	29.252
2013-07-07 19:20:00	29.152
2013-07-07 19:30:00	29.152
2013-07-07 19:40:00	29.152
2013-07-07 19:50:00	29.152
2013-07-07 20:00:00	29.152
2013-07-07 20:10:00	29.152
2013-07-07 20:20:00	29.152
2013-07-07 20:30:00	29.152
2013-07-07 20:40:00	29.152
2013-07-07 20:50:00	29.053
2013-07-07 21:00:00	28.953
2013-07-07 21:10:00	28.953
2013-07-07 21:20:00	28.853
2013-07-07 21:30:00	28.853
2013-07-07 21:40:00	28.754
2013-07-07 21:50:00	28.853
2013-07-07 22:00:00	28.953
2013-07-07 22:10:00	28.853
2013-07-07 22:20:00	28.853
2013-07-07 22:30:00	28.853
2013-07-07 22:40:00	28.853
2013-07-07 22:50:00	28.853
2013-07-07 23:00:00	28.754
2013-07-07 23:10:00	28.754
2013-07-07 23:20:00	28.754
2013-07-07 23:30:00	28.754
2013-07-07 23:40:00	28.754
2013-07-07 23:50:00	28.754
2013-07-08	28.754
2013-07-08 00:10:00	28.754
2013-07-08 00:20:00	28.655
2013-07-08 00:30:00	28.456
2013-07-08 00:40:00	28.357
2013-07-08 00:50:00	27.764
2013-07-08 01:00:00	27.075
2013-07-08 01:10:00	26.585
2013-07-08 01:20:00	26.097
2013-07-08 01:30:00	25.805
2013-07-08 01:40:00	25.513
2013-07-08 01:50:00	25.319
2013-07-08 02:00:00	25.125
2013-07-08 02:10:00	25.028
2013-07-08 02:20:00	24.931
2013-07-08 02:30:00	24.835
2013-07-08 02:40:00	24.738
2013-07-08 02:50:00	24.641
2013-07-08 03:00:00	24.545
2013-07-08 03:10:00	24.448
2013-07-08 03:20:00	24.351
2013-07-08 03:30:00	24.351
2013-07-08 03:40:00	24.255
2013-07-08 03:50:00	24.255
2013-07-08 04:00:00	24.158
2013-07-08 04:10:00	24.158
2013-07-08 04:20:00	24.062
2013-07-08 04:30:00	24.062
2013-07-08 04:40:00	23.966
2013-07-08 04:50:00	23.966
2013-07-08 05:00:00	23.966
2013-07-08 05:10:00	26
2013-07-08 05:20:00	27.567
2013-07-08 05:30:00	27.862
2013-07-08 05:40:00	27.961
2013-07-08 05:50:00	28.06
2013-07-08 06:00:00	28.06
2013-07-08 06:10:00	28.258
2013-07-08 06:20:00	28.357
2013-07-08 06:30:00	28.357
2013-07-08 06:40:00	28.258
2013-07-08 06:50:00	28.258
2013-07-08 07:00:00	28.258
2013-07-08 07:10:00	28.258
2013-07-08 07:20:00	28.357
2013-07-08 07:30:00	28.456
2013-07-08 07:40:00	28.655
2013-07-08 07:50:00	28.754
2013-07-08 08:00:00	28.754
2013-07-08 08:10:00	28.754
2013-07-08 08:20:00	28.853
2013-07-08 08:30:00	28.853
2013-07-08 08:40:00	28.754
2013-07-08 08:50:00	28.853
2013-07-08 09:00:00	28.555
2013-07-08 09:10:00	28.555
2013-07-08 09:20:00	28.555
2013-07-08 09:30:00	27.961
2013-07-08 09:40:00	28.258
2013-07-08 09:50:00	28.456
2013-07-08 10:00:00	28.555
2013-07-08 10:10:00	28.555
2013-07-08 10:20:00	28.655
2013-07-08 10:30:00	28.655
2013-07-08 10:40:00	28.754
2013-07-08 10:50:00	28.853
2013-07-08 11:00:00	28.853
2013-07-08 11:10:00	29.053
2013-07-08 11:20:00	29.152
2013-07-08 11:30:00	29.152
2013-07-08 11:40:00	29.352
2013-07-08 11:50:00	29.552
2013-07-08 12:00:00	29.652
2013-07-08 12:10:00	29.752
2013-07-08 12:20:00	30.054
2013-07-08 12:30:00	30.356
2013-07-08 12:40:00	30.154
2013-07-08 12:50:00	29.953
2013-07-08 13:00:00	30.558
2013-07-08 13:10:00	30.963
2013-07-08 13:20:00	30.963
2013-07-08 13:30:00	30.862
2013-07-08 13:40:00	31.472
2013-07-08 13:50:00	31.574
2013-07-08 14:00:00	31.676
2013-07-08 14:10:00	31.983
2013-07-08 14:20:00	32.291
2013-07-08 14:30:00	32.291
2013-07-08 14:40:00	32.394
2013-07-08 14:50:00	32.291
2013-07-08 15:00:00	32.086
2013-07-08 15:10:00	32.497
2013-07-08 15:20:00	32.911
2013-07-08 15:30:00	33.848
2013-07-08 15:40:00	34.268
2013-07-08 15:50:00	34.374
2013-07-08 16:00:00	34.691
2013-07-08 16:10:00	34.479
2013-07-08 16:20:00	33.953
2013-07-08 16:30:00	33.848
2013-07-08 16:40:00	33.639
2013-07-08 16:50:00	33.43
2013-07-08 17:00:00	33.535
2013-07-08 17:10:00	33.535
2013-07-08 17:20:00	31.064
2013-07-08 17:30:00	30.457
2013-07-08 17:40:00	30.154
2013-07-08 17:50:00	29.953
2013-07-08 18:00:00	29.953
2013-07-08 18:10:00	30.054
2013-07-08 18:20:00	29.953
2013-07-08 18:30:00	29.652
2013-07-08 18:40:00	29.452
2013-07-08 18:50:00	29.352
2013-07-08 19:00:00	29.352
2013-07-08 19:10:00	29.152
2013-07-08 19:20:00	29.152
2013-07-08 19:30:00	29.252
2013-07-08 19:40:00	29.252
2013-07-08 19:50:00	29.252
2013-07-08 20:00:00	29.152
2013-07-08 20:10:00	29.152
2013-07-08 20:20:00	29.152
2013-07-08 20:30:00	29.252
2013-07-08 20:40:00	29.252
2013-07-08 20:50:00	29.252
2013-07-08 21:00:00	29.252
2013-07-08 21:10:00	29.152
2013-07-08 21:20:00	29.152
2013-07-08 21:30:00	29.053
2013-07-08 21:40:00	28.953
2013-07-08 21:50:00	28.853
2013-07-08 22:00:00	28.655
2013-07-08 22:10:00	28.655
2013-07-08 22:20:00	28.655
2013-07-08 22:30:00	28.655
2013-07-08 22:40:00	28.655
2013-07-08 22:50:00	28.655
2013-07-08 23:00:00	28.655
2013-07-08 23:10:00	28.754
2013-07-08 23:20:00	28.754
2013-07-08 23:30:00	28.754
2013-07-08 23:40:00	28.754
2013-07-08 23:50:00	28.754
2013-07-09	28.754
2013-07-09 00:10:00	28.754
2013-07-09 00:20:00	28.754
2013-07-09 00:30:00	28.754
2013-07-09 00:40:00	28.754
2013-07-09 00:50:00	28.754
2013-07-09 01:00:00	28.555
2013-07-09 01:10:00	28.258
2013-07-09 01:20:00	27.37
2013-07-09 01:30:00	26.683
2013-07-09 01:40:00	26.195
2013-07-09 01:50:00	25.805
2013-07-09 02:00:00	25.61
2013-07-09 02:10:00	25.416
2013-07-09 02:20:00	25.222
2013-07-09 02:30:00	25.125
2013-07-09 02:40:00	24.931
2013-07-09 02:50:00	24.835
2013-07-09 03:00:00	24.738
2013-07-09 03:10:00	24.641
2013-07-09 03:20:00	24.545
2013-07-09 03:30:00	24.448
2013-07-09 03:40:00	24.351
2013-07-09 03:50:00	24.255
2013-07-09 04:00:00	24.158
2013-07-09 04:10:00	24.062
2013-07-09 04:20:00	24.062
2013-07-09 04:30:00	23.966
2013-07-09 04:40:00	23.966
2013-07-09 04:50:00	23.869
2013-07-09 05:00:00	23.869
2013-07-09 05:10:00	23.966
2013-07-09 05:20:00	23.869
2013-07-09 05:30:00	23.773
2013-07-09 05:40:00	23.677
2013-07-09 05:50:00	25.61
2013-07-09 06:00:00	27.075
2013-07-09 06:10:00	27.764
2013-07-09 06:20:00	27.764
2013-07-09 06:30:00	27.961
2013-07-09 06:40:00	28.258
2013-07-09 06:50:00	28.357
2013-07-09 07:00:00	28.357
2013-07-09 07:10:00	28.258
2013-07-09 07:20:00	28.258
2013-07-09 07:30:00	28.258
2013-07-09 07:40:00	28.357
2013-07-09 07:50:00	28.456
2013-07-09 08:00:00	28.754
2013-07-09 08:10:00	28.853
2013-07-09 08:20:00	28.853
2013-07-09 08:30:00	28.853
2013-07-09 08:40:00	28.853
2013-07-09 08:50:00	28.853
2013-07-09 09:00:00	28.853
2013-07-09 09:10:00	28.853
2013-07-09 09:20:00	28.853
2013-07-09 09:30:00	28.853
2013-07-09 09:40:00	28.953
2013-07-09 09:50:00	28.953
2013-07-09 10:00:00	28.754
2013-07-09 10:10:00	28.853
2013-07-09 10:20:00	28.853
2013-07-09 10:30:00	28.853
2013-07-09 10:40:00	28.953
2013-07-09 10:50:00	29.053
2013-07-09 11:00:00	29.053
2013-07-09 11:10:00	29.152
2013-07-09 11:20:00	29.252
2013-07-09 11:30:00	29.252
2013-07-09 11:40:00	29.352
2013-07-09 11:50:00	29.552
2013-07-09 12:00:00	29.652
2013-07-09 12:10:00	29.752
2013-07-09 12:20:00	29.953
2013-07-09 12:30:00	30.154
2013-07-09 12:40:00	30.356
2013-07-09 12:50:00	30.76
2013-07-09 13:00:00	31.472
2013-07-09 13:10:00	32.086
2013-07-09 13:20:00	32.188
2013-07-09 13:30:00	32.911
2013-07-09 13:40:00	33.014
2013-07-09 13:50:00	34.058
2013-07-09 14:00:00	34.479
2013-07-09 14:10:00	34.796
2013-07-09 14:20:00	35.115
2013-07-09 14:30:00	35.756
2013-07-09 14:40:00	36.187
2013-07-09 14:50:00	35.971
2013-07-09 15:00:00	36.511
2013-07-09 15:10:00	36.837
2013-07-09 15:20:00	36.728
2013-07-09 15:30:00	36.728
2013-07-09 15:40:00	36.728
2013-07-09 15:50:00	37.055
2013-07-09 16:00:00	37.494
2013-07-09 16:10:00	37.494
2013-07-09 16:20:00	37.274
2013-07-09 16:30:00	36.946
2013-07-09 16:40:00	36.728
2013-07-09 16:50:00	36.403
2013-07-09 17:00:00	36.403
2013-07-09 17:10:00	36.403
2013-07-09 17:20:00	35.971
2013-07-09 17:30:00	35.649
2013-07-09 17:40:00	34.796
2013-07-09 17:50:00	31.166
2013-07-09 18:00:00	30.558
2013-07-09 18:10:00	30.356
2013-07-09 18:20:00	30.457
2013-07-09 18:30:00	30.356
2013-07-09 18:40:00	30.356
2013-07-09 18:50:00	30.255
2013-07-09 19:00:00	29.953
2013-07-09 19:10:00	29.853
2013-07-09 19:20:00	29.752
2013-07-09 19:30:00	29.652
2013-07-09 19:40:00	29.452
2013-07-09 19:50:00	29.352
2013-07-09 20:00:00	29.352
2013-07-09 20:10:00	29.352
2013-07-09 20:20:00	29.352
2013-07-09 20:30:00	29.352
2013-07-09 20:40:00	29.452
2013-07-09 20:50:00	29.452
2013-07-09 21:00:00	29.452
2013-07-09 21:10:00	29.452
2013-07-09 21:20:00	29.552
2013-07-09 21:30:00	29.552
2013-07-09 21:40:00	29.552
2013-07-09 21:50:00	29.452
2013-07-09 22:00:00	29.452
2013-07-09 22:10:00	29.452
2013-07-09 22:20:00	29.452
2013-07-09 22:30:00	29.352
2013-07-09 22:40:00	29.152
2013-07-09 22:50:00	28.953
2013-07-09 23:00:00	28.953
2013-07-09 23:10:00	28.953
2013-07-09 23:20:00	28.953
2013-07-09 23:30:00	29.053
2013-07-09 23:40:00	28.953
2013-07-09 23:50:00	28.953
2013-07-10	28.953
2013-07-10 00:10:00	28.953
2013-07-10 00:20:00	28.953
2013-07-10 00:30:00	28.953
2013-07-10 00:40:00	29.053
2013-07-10 00:50:00	29.053
2013-07-10 01:00:00	29.053
2013-07-10 01:10:00	29.053
2013-07-10 01:20:00	28.953
2013-07-10 01:30:00	28.853
2013-07-10 01:40:00	28.555
2013-07-10 01:50:00	27.862
2013-07-10 02:00:00	27.075
2013-07-10 02:10:00	26.39
2013-07-10 02:20:00	26
2013-07-10 02:30:00	25.708
2013-07-10 02:40:00	25.416
2013-07-10 02:50:00	25.222
2013-07-10 03:00:00	25.028
2013-07-10 03:10:00	24.931
2013-07-10 03:20:00	24.835
2013-07-10 03:30:00	24.641
2013-07-10 03:40:00	24.545
2013-07-10 03:50:00	24.448
2013-07-10 04:00:00	24.448
2013-07-10 04:10:00	24.351
2013-07-10 04:20:00	24.255
2013-07-10 04:30:00	24.255
2013-07-10 04:40:00	24.255
2013-07-10 04:50:00	24.158
2013-07-10 05:00:00	24.158
2013-07-10 05:10:00	24.158
2013-07-10 05:20:00	24.158
2013-07-10 05:30:00	24.062
2013-07-10 05:40:00	24.062
2013-07-10 05:50:00	24.062
2013-07-10 06:00:00	24.062
2013-07-10 06:10:00	23.966
2013-07-10 06:20:00	26.097
2013-07-10 06:30:00	27.567
2013-07-10 06:40:00	28.06
2013-07-10 06:50:00	28.06
2013-07-10 07:00:00	28.159
2013-07-10 07:10:00	28.357
2013-07-10 07:20:00	28.555
2013-07-10 07:30:00	28.655
2013-07-10 07:40:00	28.655
2013-07-10 07:50:00	28.655
2013-07-10 08:00:00	28.655
2013-07-10 08:10:00	28.853
2013-07-10 08:20:00	28.953
2013-07-10 08:30:00	28.953
2013-07-10 08:40:00	29.053
2013-07-10 08:50:00	29.053
2013-07-10 09:00:00	29.053
2013-07-10 09:10:00	29.053
2013-07-10 09:20:00	29.152
2013-07-10 09:30:00	29.152
2013-07-10 09:40:00	29.053
2013-07-10 09:50:00	29.053
2013-07-10 10:00:00	29.053
2013-07-10 10:10:00	29.053
2013-07-10 10:20:00	29.053
2013-07-10 10:30:00	29.252
2013-07-10 10:40:00	29.352
2013-07-10 10:50:00	29.252
2013-07-10 11:00:00	29.252
2013-07-10 11:10:00	29.252
2013-07-10 11:20:00	29.252
2013-07-10 11:30:00	29.252
2013-07-10 11:40:00	29.252
2013-07-10 11:50:00	29.352
2013-07-10 12:00:00	29.452
2013-07-10 12:10:00	29.452
2013-07-10 12:20:00	29.652
2013-07-10 12:30:00	29.853
2013-07-10 12:40:00	29.953
2013-07-10 12:50:00	30.054
2013-07-10 13:00:00	30.054
2013-07-10 13:10:00	30.154
2013-07-10 13:20:00	30.356
2013-07-10 13:30:00	30.659
2013-07-10 13:40:00	30.862
2013-07-10 13:50:00	30.963
2013-07-10 14:00:00	30.154
2013-07-10 14:10:00	30.356
2013-07-10 14:20:00	31.574
2013-07-10 14:30:00	32.188
2013-07-10 14:40:00	33.43
2013-07-10 14:50:00	34.268
2013-07-10 15:00:00	34.903
2013-07-10 15:10:00	35.649
2013-07-10 15:20:00	36.187
2013-07-10 15:30:00	36.62
2013-07-10 15:40:00	37.494
2013-07-10 15:50:00	37.384
2013-07-10 16:00:00	37.714
2013-07-10 16:10:00	37.274
2013-07-10 16:20:00	37.165
2013-07-10 16:30:00	37.165
2013-07-10 16:40:00	37.055
2013-07-10 16:50:00	36.837
2013-07-10 17:00:00	35.756
2013-07-10 17:10:00	34.479
2013-07-10 17:20:00	33.639
2013-07-10 17:30:00	32.807
2013-07-10 17:40:00	32.6
2013-07-10 17:50:00	33.014
2013-07-10 18:00:00	33.014
2013-07-10 18:10:00	32.6
2013-07-10 18:20:00	30.255
2013-07-10 18:30:00	29.953
2013-07-10 18:40:00	29.953
2013-07-10 18:50:00	29.853
2013-07-10 19:00:00	29.752
2013-07-10 19:10:00	29.853
2013-07-10 19:20:00	29.853
2013-07-10 19:30:00	29.853
2013-07-10 19:40:00	29.853
2013-07-10 19:50:00	29.752
2013-07-10 20:00:00	29.652
2013-07-10 20:10:00	29.552
2013-07-10 20:20:00	29.452
2013-07-10 20:30:00	29.452
2013-07-10 20:40:00	29.452
2013-07-10 20:50:00	29.452
2013-07-10 21:00:00	29.452
2013-07-10 21:10:00	29.452
2013-07-10 21:20:00	29.452
2013-07-10 21:30:00	29.452
2013-07-10 21:40:00	29.452
2013-07-10 21:50:00	29.452
2013-07-10 22:00:00	29.452
2013-07-10 22:10:00	29.452
2013-07-10 22:20:00	29.452
2013-07-10 22:30:00	29.352
2013-07-10 22:40:00	29.352
2013-07-10 22:50:00	29.152
2013-07-10 23:00:00	29.053
2013-07-10 23:10:00	28.754
2013-07-10 23:20:00	28.655
2013-07-10 23:30:00	28.754
2013-07-10 23:40:00	28.754
2013-07-10 23:50:00	28.853
2013-07-11	28.853
2013-07-11 00:10:00	28.853
2013-07-11 00:20:00	28.953
2013-07-11 00:30:00	28.953
2013-07-11 00:40:00	28.953
2013-07-11 00:50:00	28.953
2013-07-11 01:00:00	28.953
2013-07-11 01:10:00	28.953
2013-07-11 01:20:00	28.953
2013-07-11 01:30:00	28.953
2013-07-11 01:40:00	28.953
2013-07-11 01:50:00	28.953
2013-07-11 02:00:00	28.853
2013-07-11 02:10:00	28.655
2013-07-11 02:20:00	28.555
2013-07-11 02:30:00	28.159
2013-07-11 02:40:00	26.977
2013-07-11 02:50:00	26.195
2013-07-11 03:00:00	25.61
2013-07-11 03:10:00	25.416
2013-07-11 03:20:00	25.222
2013-07-11 03:30:00	25.125
2013-07-11 03:40:00	25.028
2013-07-11 03:50:00	25.028
2013-07-11 04:00:00	24.931
2013-07-11 04:10:00	24.835
2013-07-11 04:20:00	24.835
2013-07-11 04:30:00	24.738
2013-07-11 04:40:00	24.641
2013-07-11 04:50:00	24.641
2013-07-11 05:00:00	24.641
2013-07-11 05:10:00	24.641
2013-07-11 05:20:00	24.641
2013-07-11 05:30:00	24.641
2013-07-11 05:40:00	24.545
2013-07-11 05:50:00	24.448
2013-07-11 06:00:00	24.448
2013-07-11 06:10:00	24.351
2013-07-11 06:20:00	24.351
2013-07-11 06:30:00	24.448
2013-07-11 06:40:00	24.448
2013-07-11 06:50:00	24.545
2013-07-11 07:00:00	25.513
2013-07-11 07:10:00	27.075
2013-07-11 07:20:00	27.764
2013-07-11 07:30:00	27.862
2013-07-11 07:40:00	28.06
2013-07-11 07:50:00	28.357
2013-07-11 08:00:00	28.456
2013-07-11 08:10:00	28.655
2013-07-11 08:20:00	28.655
2013-07-11 08:30:00	28.754
2013-07-11 08:40:00	28.853
2013-07-11 08:50:00	28.953
2013-07-11 09:00:00	28.953
2013-07-11 09:10:00	29.053
2013-07-11 09:20:00	29.053
2013-07-11 09:30:00	29.152
2013-07-11 09:40:00	29.152
2013-07-11 09:50:00	29.152
2013-07-11 10:00:00	29.152
2013-07-11 10:10:00	29.053
2013-07-11 10:20:00	29.053
2013-07-11 10:30:00	29.152
2013-07-11 10:40:00	29.152
2013-07-11 10:50:00	29.152
2013-07-11 11:00:00	29.352
2013-07-11 11:10:00	29.452
2013-07-11 11:20:00	29.652
2013-07-11 11:30:00	29.752
2013-07-11 11:40:00	29.652
2013-07-11 11:50:00	29.352
2013-07-11 12:00:00	29.352
2013-07-11 12:10:00	29.352
2013-07-11 12:20:00	29.352
2013-07-11 12:30:00	29.452
2013-07-11 12:40:00	29.552
2013-07-11 12:50:00	29.652
2013-07-11 13:00:00	29.752
2013-07-11 13:10:00	29.953
2013-07-11 13:20:00	30.154
2013-07-11 13:30:00	30.255
2013-07-11 13:40:00	30.457
2013-07-11 13:50:00	30.457
2013-07-11 14:00:00	30.558
2013-07-11 14:10:00	30.862
2013-07-11 14:20:00	31.472
2013-07-11 14:30:00	31.983
2013-07-11 14:40:00	31.983
2013-07-11 14:50:00	31.88
2013-07-11 15:00:00	31.88
2013-07-11 15:10:00	32.6
2013-07-11 15:20:00	33.535
2013-07-11 15:30:00	33.848
2013-07-11 15:40:00	33.953
2013-07-11 15:50:00	33.848
2013-07-11 16:00:00	33.743
2013-07-11 16:10:00	34.163
2013-07-11 16:20:00	34.691
2013-07-11 16:30:00	34.585
2013-07-11 16:40:00	34.796
2013-07-11 16:50:00	35.222
2013-07-11 17:00:00	35.328
2013-07-11 17:10:00	34.479
2013-07-11 17:20:00	33.326
2013-07-11 17:30:00	32.6
2013-07-11 17:40:00	32.188
2013-07-11 17:50:00	31.88
2013-07-11 18:00:00	32.188
2013-07-11 18:10:00	32.394
2013-07-11 18:20:00	32.6
2013-07-11 18:30:00	32.394
2013-07-11 18:40:00	31.983
2013-07-11 18:50:00	31.268
2013-07-11 19:00:00	30.457
2013-07-11 19:10:00	29.552
2013-07-11 19:20:00	29.552
2013-07-11 19:30:00	29.752
2013-07-11 19:40:00	29.652
2013-07-11 19:50:00	29.552
2013-07-11 20:00:00	29.652
2013-07-11 20:10:00	29.652
2013-07-11 20:20:00	29.652
2013-07-11 20:30:00	29.752
2013-07-11 20:40:00	29.652
2013-07-11 20:50:00	29.652
2013-07-11 21:00:00	29.552
2013-07-11 21:10:00	29.452
2013-07-11 21:20:00	29.452
2013-07-11 21:30:00	29.352
2013-07-11 21:40:00	29.352
2013-07-11 21:50:00	29.252
2013-07-11 22:00:00	29.252
2013-07-11 22:10:00	29.252
2013-07-11 22:20:00	29.152
2013-07-11 22:30:00	29.152
2013-07-11 22:40:00	29.152
2013-07-11 22:50:00	29.053
2013-07-11 23:00:00	29.053
2013-07-11 23:10:00	29.053
2013-07-11 23:20:00	28.953
2013-07-11 23:30:00	28.953
2013-07-11 23:40:00	28.555
2013-07-11 23:50:00	28.258
2013-07-12	28.258
2013-07-12 00:10:00	28.357
2013-07-12 00:20:00	28.555
2013-07-12 00:30:00	28.655
2013-07-12 00:40:00	28.754
2013-07-12 00:50:00	28.853
2013-07-12 01:00:00	28.853
2013-07-12 01:10:00	28.853
2013-07-12 01:20:00	28.853
2013-07-12 01:30:00	28.853
2013-07-12 01:40:00	28.853
2013-07-12 01:50:00	28.853
2013-07-12 02:00:00	28.853
2013-07-12 02:10:00	28.853
2013-07-12 02:20:00	28.754
2013-07-12 02:30:00	28.754
2013-07-12 02:40:00	28.655
2013-07-12 02:50:00	28.555
2013-07-12 03:00:00	27.862
2013-07-12 03:10:00	27.075
2013-07-12 03:20:00	26.683
2013-07-12 03:30:00	26.292
2013-07-12 03:40:00	26
2013-07-12 03:50:00	25.805
2013-07-12 04:00:00	25.61
2013-07-12 04:10:00	25.416
2013-07-12 04:20:00	25.319
2013-07-12 04:30:00	25.125
2013-07-12 04:40:00	25.028
2013-07-12 04:50:00	24.931
2013-07-12 05:00:00	24.931
2013-07-12 05:10:00	24.835
2013-07-12 05:20:00	24.835
2013-07-12 05:30:00	24.835
2013-07-12 05:40:00	24.738
2013-07-12 05:50:00	24.738
2013-07-12 06:00:00	24.738
2013-07-12 06:10:00	24.641
2013-07-12 06:20:00	24.641
2013-07-12 06:30:00	24.545
2013-07-12 06:40:00	24.545
2013-07-12 06:50:00	24.545
2013-07-12 07:00:00	24.641
2013-07-12 07:10:00	24.641
2013-07-12 07:20:00	24.738
2013-07-12 07:30:00	24.835
2013-07-12 07:40:00	26.781
2013-07-12 07:50:00	27.862
2013-07-12 08:00:00	28.258
2013-07-12 08:10:00	28.357
2013-07-12 08:20:00	28.555
2013-07-12 08:30:00	28.655
2013-07-12 08:40:00	28.655
2013-07-12 08:50:00	28.555
2013-07-12 09:00:00	28.754
2013-07-12 09:10:00	28.853
2013-07-12 09:20:00	28.953
2013-07-12 09:30:00	28.953
2013-07-12 09:40:00	29.053
2013-07-12 09:50:00	29.053
2013-07-12 10:00:00	29.053
2013-07-12 10:10:00	29.053
2013-07-12 10:20:00	29.053
2013-07-12 10:30:00	28.953
2013-07-12 10:40:00	28.953
2013-07-12 10:50:00	28.953
2013-07-12 11:00:00	28.853
2013-07-12 11:10:00	28.853
2013-07-12 11:20:00	28.853
2013-07-12 11:30:00	28.754
2013-07-12 11:40:00	28.853
2013-07-12 11:50:00	28.655
2013-07-12 12:00:00	28.655
2013-07-12 12:10:00	28.655
2013-07-12 12:20:00	28.754
2013-07-12 12:30:00	28.853
2013-07-12 12:40:00	28.853
2013-07-12 12:50:00	28.853
2013-07-12 13:00:00	28.853
2013-07-12 13:10:00	28.953
2013-07-12 13:20:00	28.953
2013-07-12 13:30:00	29.053
2013-07-12 13:40:00	29.252
2013-07-12 13:50:00	29.352
2013-07-12 14:00:00	29.452
2013-07-12 14:10:00	29.452
2013-07-12 14:20:00	29.552
2013-07-12 14:30:00	29.552
2013-07-12 14:40:00	29.652
2013-07-12 14:50:00	29.752
2013-07-12 15:00:00	29.752
2013-07-12 15:10:00	29.853
2013-07-12 15:20:00	29.853
2013-07-12 15:30:00	29.853
2013-07-12 15:40:00	29.252
2013-07-12 15:50:00	28.456
2013-07-12 16:00:00	28.456
2013-07-12 16:10:00	28.456
2013-07-12 16:20:00	28.655
2013-07-12 16:30:00	28.754
2013-07-12 16:40:00	28.953
2013-07-12 16:50:00	28.953
2013-07-12 17:00:00	28.853
2013-07-12 17:10:00	28.655
2013-07-12 17:20:00	28.456
2013-07-12 17:30:00	28.357
2013-07-12 17:40:00	28.159
2013-07-12 17:50:00	27.862
2013-07-12 18:00:00	27.764
2013-07-12 18:10:00	27.075
2013-07-12 18:20:00	26.488
2013-07-12 18:30:00	26.292
2013-07-12 18:40:00	26.39
2013-07-12 18:50:00	26.488
2013-07-12 19:00:00	26.488
2013-07-12 19:10:00	26.39
2013-07-12 19:20:00	26.39
2013-07-12 19:30:00	26.39
2013-07-12 19:40:00	27.961
2013-07-12 19:50:00	28.555
2013-07-12 20:00:00	28.754
2013-07-12 20:10:00	28.953
2013-07-12 20:20:00	28.953
2013-07-12 20:30:00	29.053
2013-07-12 20:40:00	28.953
2013-07-12 20:50:00	28.953
2013-07-12 21:00:00	29.152
2013-07-12 21:10:00	29.152
2013-07-12 21:20:00	29.152
2013-07-12 21:30:00	29.152
2013-07-12 21:40:00	29.053
2013-07-12 21:50:00	29.053
2013-07-12 22:00:00	28.853
2013-07-12 22:10:00	28.655
2013-07-12 22:20:00	28.555
2013-07-12 22:30:00	28.555
2013-07-12 22:40:00	28.555
2013-07-12 22:50:00	28.456
2013-07-12 23:00:00	28.456
2013-07-12 23:10:00	28.456
2013-07-12 23:20:00	28.357
2013-07-12 23:30:00	28.456
2013-07-12 23:40:00	28.555
2013-07-12 23:50:00	28.555
2013-07-13	28.555
2013-07-13 00:10:00	28.456
2013-07-13 00:20:00	28.357
2013-07-13 00:30:00	28.357
2013-07-13 00:40:00	28.258
2013-07-13 00:50:00	28.258
2013-07-13 01:00:00	28.357
2013-07-13 01:10:00	28.456
2013-07-13 01:20:00	28.456
2013-07-13 01:30:00	28.456
2013-07-13 01:40:00	28.357
2013-07-13 01:50:00	28.357
2013-07-13 02:00:00	28.258
2013-07-13 02:10:00	28.258
2013-07-13 02:20:00	28.159
2013-07-13 02:30:00	28.06
2013-07-13 02:40:00	28.06
2013-07-13 02:50:00	28.159
2013-07-13 03:00:00	28.159
2013-07-13 03:10:00	28.06
2013-07-13 03:20:00	28.06
2013-07-13 03:30:00	27.961
2013-07-13 03:40:00	27.862
2013-07-13 03:50:00	27.862
2013-07-13 04:00:00	27.468
2013-07-13 04:10:00	26.585
2013-07-13 04:20:00	26.097
2013-07-13 04:30:00	25.805
2013-07-13 04:40:00	25.61
2013-07-13 04:50:00	25.513
2013-07-13 05:00:00	25.416
2013-07-13 05:10:00	25.416
2013-07-13 05:20:00	25.319
2013-07-13 05:30:00	25.319
2013-07-13 05:40:00	25.319
2013-07-13 05:50:00	25.222
2013-07-13 06:00:00	25.125
2013-07-13 06:10:00	25.125
2013-07-13 06:20:00	25.125
2013-07-13 06:30:00	25.125
2013-07-13 06:40:00	25.125
2013-07-13 06:50:00	25.028
2013-07-13 07:00:00	25.125
2013-07-13 07:10:00	25.125
2013-07-13 07:20:00	25.319
2013-07-13 07:30:00	26.097
2013-07-13 07:40:00	26.683
2013-07-13 07:50:00	27.075
2013-07-13 08:00:00	27.764
2013-07-13 08:10:00	27.961
2013-07-13 08:20:00	28.06
2013-07-13 08:30:00	28.159
2013-07-13 08:40:00	28.258
2013-07-13 08:50:00	28.555
2013-07-13 09:00:00	28.655
2013-07-13 09:10:00	28.754
2013-07-13 09:20:00	28.754
2013-07-13 09:30:00	28.754
2013-07-13 09:40:00	28.754
2013-07-13 09:50:00	28.555
2013-07-13 10:00:00	28.655
2013-07-13 10:10:00	28.754
2013-07-13 10:20:00	28.754
2013-07-13 10:30:00	28.655
2013-07-13 10:40:00	28.655
2013-07-13 10:50:00	28.655
2013-07-13 11:00:00	28.655
2013-07-13 11:10:00	28.555
2013-07-13 11:20:00	28.555
2013-07-13 11:30:00	28.555
2013-07-13 11:40:00	28.555
2013-07-13 11:50:00	28.555
2013-07-13 12:00:00	28.555
2013-07-13 12:10:00	28.655
2013-07-13 12:20:00	28.655
2013-07-13 12:30:00	28.754
2013-07-13 12:40:00	29.152
2013-07-13 12:50:00	29.352
2013-07-13 13:00:00	29.152
2013-07-13 13:10:00	29.053
2013-07-13 13:20:00	29.152
2013-07-13 13:30:00	29.352
2013-07-13 13:40:00	29.552
2013-07-13 13:50:00	29.652
2013-07-13 14:00:00	29.752
2013-07-13 14:10:00	30.054
2013-07-13 14:20:00	30.457
2013-07-13 14:30:00	30.356
2013-07-13 14:40:00	30.356
2013-07-13 14:50:00	30.255
2013-07-13 15:00:00	30.356
2013-07-13 15:10:00	30.457
2013-07-13 15:20:00	30.558
2013-07-13 15:30:00	30.558
2013-07-13 15:40:00	30.659
2013-07-13 15:50:00	30.862
2013-07-13 16:00:00	31.064
2013-07-13 16:10:00	31.166
2013-07-13 16:20:00	31.166
2013-07-13 16:30:00	31.268
2013-07-13 16:40:00	30.963
2013-07-13 16:50:00	30.457
2013-07-13 17:00:00	29.853
2013-07-13 17:10:00	29.752
2013-07-13 17:20:00	29.152
2013-07-13 17:30:00	28.953
2013-07-13 17:40:00	28.853
2013-07-13 17:50:00	29.352
2013-07-13 18:00:00	29.452
2013-07-13 18:10:00	29.452
2013-07-13 18:20:00	29.652
2013-07-13 18:30:00	28.953
2013-07-13 18:40:00	28.853
2013-07-13 18:50:00	28.456
2013-07-13 19:00:00	27.961
2013-07-13 19:10:00	27.567
2013-07-13 19:20:00	27.468
2013-07-13 19:30:00	27.272
2013-07-13 19:40:00	27.173
2013-07-13 19:50:00	27.075
2013-07-13 20:00:00	27.075
2013-07-13 20:10:00	28.258
2013-07-13 20:20:00	28.853
2013-07-13 20:30:00	28.953
2013-07-13 20:40:00	29.053
2013-07-13 20:50:00	29.053
2013-07-13 21:00:00	29.152
2013-07-13 21:10:00	29.152
2013-07-13 21:20:00	29.152
2013-07-13 21:30:00	29.053
2013-07-13 21:40:00	28.953
2013-07-13 21:50:00	29.152
2013-07-13 22:00:00	29.252
2013-07-13 22:10:00	29.352
2013-07-13 22:20:00	29.352
2013-07-13 22:30:00	29.452
2013-07-13 22:40:00	29.452
2013-07-13 22:50:00	29.352
2013-07-13 23:00:00	29.252
2013-07-13 23:10:00	29.152
2013-07-13 23:20:00	29.053
2013-07-13 23:30:00	28.953
2013-07-13 23:40:00	28.953
2013-07-13 23:50:00	28.953
2013-07-14	28.953
2013-07-14 00:10:00	28.953
2013-07-14 00:20:00	28.853
2013-07-14 00:30:00	28.853
2013-07-14 00:40:00	28.853
2013-07-14 00:50:00	28.853
2013-07-14 01:00:00	28.853
2013-07-14 01:10:00	28.754
2013-07-14 01:20:00	28.754
2013-07-14 01:30:00	28.754
2013-07-14 01:40:00	28.754
2013-07-14 01:50:00	28.754
2013-07-14 02:00:00	28.754
2013-07-14 02:10:00	28.754
2013-07-14 02:20:00	28.754
2013-07-14 02:30:00	28.655
2013-07-14 02:40:00	28.655
2013-07-14 02:50:00	28.655
2013-07-14 03:00:00	28.555
2013-07-14 03:10:00	28.456
2013-07-14 03:20:00	28.456
2013-07-14 03:30:00	28.555
2013-07-14 03:40:00	28.555
2013-07-14 03:50:00	28.555
2013-07-14 04:00:00	28.555
2013-07-14 04:10:00	28.555
2013-07-14 04:20:00	28.456
2013-07-14 04:30:00	28.258
2013-07-14 04:40:00	28.06
2013-07-14 04:50:00	26.879
2013-07-14 05:00:00	26
2013-07-14 05:10:00	25.61
2013-07-14 05:20:00	25.416
2013-07-14 05:30:00	25.319
2013-07-14 05:40:00	25.319
2013-07-14 05:50:00	25.222
2013-07-14 06:00:00	25.125
2013-07-14 06:10:00	25.028
2013-07-14 06:20:00	24.931
2013-07-14 06:30:00	24.931
2013-07-14 06:40:00	24.931
2013-07-14 06:50:00	24.931
2013-07-14 07:00:00	24.931
2013-07-14 07:10:00	25.028
2013-07-14 07:20:00	25.028
2013-07-14 07:30:00	25.125
2013-07-14 07:40:00	25.222
2013-07-14 07:50:00	25.416
2013-07-14 08:00:00	25.61
2013-07-14 08:10:00	25.805
2013-07-14 08:20:00	25.902
2013-07-14 08:30:00	26.097
2013-07-14 08:40:00	27.272
2013-07-14 08:50:00	27.961
2013-07-14 09:00:00	28.258
2013-07-14 09:10:00	28.357
2013-07-14 09:20:00	28.456
2013-07-14 09:30:00	28.456
2013-07-14 09:40:00	28.555
2013-07-14 09:50:00	28.754
2013-07-14 10:00:00	28.655
2013-07-14 10:10:00	28.655
2013-07-14 10:20:00	28.655
2013-07-14 10:30:00	28.655
2013-07-14 10:40:00	28.754
2013-07-14 10:50:00	28.754
2013-07-14 11:00:00	28.754
2013-07-14 11:10:00	28.754
2013-07-14 11:20:00	28.754
2013-07-14 11:30:00	28.754
2013-07-14 11:40:00	28.754
2013-07-14 11:50:00	28.754
2013-07-14 12:00:00	28.754
2013-07-14 12:10:00	28.754
2013-07-14 12:20:00	28.754
2013-07-14 12:30:00	28.754
2013-07-14 12:40:00	28.754
2013-07-14 12:50:00	28.754
2013-07-14 13:00:00	28.754
2013-07-14 13:10:00	28.754
2013-07-14 13:20:00	28.754
2013-07-14 13:30:00	28.754
2013-07-14 13:40:00	28.754
2013-07-14 13:50:00	28.853
2013-07-14 14:00:00	28.853
2013-07-14 14:10:00	28.853
2013-07-14 14:20:00	28.953
2013-07-14 14:30:00	28.853
2013-07-14 14:40:00	28.853
2013-07-14 14:50:00	28.853
2013-07-14 15:00:00	28.853
2013-07-14 15:10:00	28.853
2013-07-14 15:20:00	28.953
2013-07-14 15:30:00	28.953
2013-07-14 15:40:00	28.953
2013-07-14 15:50:00	29.053
2013-07-14 16:00:00	29.053
2013-07-14 16:10:00	29.152
2013-07-14 16:20:00	29.252
2013-07-14 16:30:00	29.352
2013-07-14 16:40:00	29.452
2013-07-14 16:50:00	29.552
2013-07-14 17:00:00	29.652
2013-07-14 17:10:00	29.552
2013-07-14 17:20:00	29.452
2013-07-14 17:30:00	28.06
2013-07-14 17:40:00	27.665
2013-07-14 17:50:00	27.468
2013-07-14 18:00:00	27.567
2013-07-14 18:10:00	27.468
2013-07-14 18:20:00	27.468
2013-07-14 18:30:00	27.37
2013-07-14 18:40:00	27.173
2013-07-14 18:50:00	26.781
2013-07-14 19:00:00	26.585
2013-07-14 19:10:00	26.39
2013-07-14 19:20:00	26.195
2013-07-14 19:30:00	26.097
2013-07-14 19:40:00	26.097
2013-07-14 19:50:00	26.097
2013-07-14 20:00:00	26
2013-07-14 20:10:00	26
2013-07-14 20:20:00	25.902
2013-07-14 20:30:00	25.902
2013-07-14 20:40:00	25.902
2013-07-14 20:50:00	25.902
2013-07-14 21:00:00	26.488
[truncated: 2,465 more rows]

## Sheet: July 2013 Air Temp Data - Avg
Day	Max Temp
1	31.676
2	27.665
3	35.756
4	37.935
5	38.49
6	35.864
7	37.714
8	34.691
9	37.494
10	37.714
11	35.328
12	29.853
13	31.268
14	29.652
15	30.255
16	32.086
17	37.604
18	41.928
19	40.3
20	37.714
21	30.963
22	32.497
23	32.188
24	29.053
25	30.054
26	30.255
27	30.054
28	30.255
29	30.154
30	34.691
31	33.953
Average	33.713

## Sheet: Proportion of Active Cells D2
Time	Trt	Sample	Infection	Prop	Arc
1	27	1	Infected	0.2747	0.55168
1	27	2	Infected	0.275	0.552015
1	27	3	Infected	0.311733	0.592372
1	27	4	Uninfected	0.2488	0.522212
1	27	5	Uninfected	0.245367	0.518232
1	27	6	Infected	0.2382	0.509863
1	35	1	Infected	0.318733	0.599906
1	35	2	Infected	0.210367	0.476484
1	35	3	Infected	0.235433	0.506609
1	35	4	Uninfected	0.248	0.521286
1	35	5	Uninfected	0.363567	0.647212
1	35	6	Infected	0.263667	0.539241
1	39	1	Infected	0.314733	0.595607
1	39	2	Infected	0.442067	0.727334
1	39	3	Infected	0.485167	0.770563
1	39	4	Infected	0.2839	0.561933
1	39	5	Infected	0.3063	0.586493
1	39	6	Infected	0.2847	0.562819
1	43	1	Infected	0.304833	0.584901
1	43	2	Uninfected	0.2546	0.528894
1	43	3	Infected	0.24905	0.522501
1	43	4	Infected	0.448233	0.733539
1	43	5	Infected	0.349533	0.632563
1	43	6	Infected	0.2645	0.540186
1	47	1	Infected	0.239033	0.51084
1	47	2	Infected	0.292133	0.571024
1	47	3	Infected	0.305733	0.585878
1	47	4	Infected	0.183333	0.442472
1	47	5	Infected	0.204733	0.469538
1	47	6	Infected	0.270567	0.547039
1	50	1	Infected	0.184867	0.44445
1	50	1	Infected	0.233633	0.504485
1	50	2	Infected	0.2485	0.521865
1	50	3	Infected	0.2311	0.501485
1	50	4	Infected	0.272733	0.549474
1	50	5	Infected	0.2637	0.539279
1	50	6	Infected	0.289367	0.567977

## Sheet: Proportion of Active Cells D4
Time	Trt	Sample	Infection	Prop	Arc
2	27	7	Uninfected	0.192333	0.453994
2	27	8	Infected	0.1998	0.463398
2	27	9	Infected	0.280133	0.557747
2	27	10	Infected	0.2764	0.553582
2	27	11	Infected	0.593167	0.879113
2	27	12	Infected	0.163367	0.416089
2	35	7	Infected	0.2327	0.503381
2	35	8	Infected	0.266067	0.54196
2	35	9	Infected	0.4483	0.733606
2	35	10	Infected	0.166233	0.419953
2	35	11	Infected	0.1939	0.455978
2	35	12	Infected	0.1779	0.43541
2	39	7	Infected	0.512967	0.798366
2	39	8	Infected	0.1929	0.454712
2	39	9	Infected	0.236833	0.508257
2	39	10	Infected	0.189467	0.450347
2	39	11	Infected	0.221867	0.490455
2	39	12	Infected	0.206267	0.471436
2	43	7	Infected	0.174867	0.43143
2	43	8	Infected	0.19085	0.452109
2	43	9	Infected	0.191867	0.453401
2	43	10	Infected	0.206	0.471106
2	43	11	Infected	0.201633	0.465686
2	43	12	Infected	0.241233	0.513415

## Sheet: Proportion of Active Cells D7
Time	Trt	Sample	Infection	Prop	Arc
3	27	13	Infected	0.562667	0.84823
3	27	14	Infected	0.424367	0.709473
3	27	15	Uninfected	0.367767	0.651573
3	27	16	Infected	0.392933	0.677496
3	27	17	Infected	0.338033	0.620456
3	35	13	Uninfected	0.448933	0.734242
3	35	14	Infected	0.3919	0.676438
3	35	15	Infected	0.475667	0.761055
3	35	16	Infected	0.523067	0.808473
3	35	17	Infected	0.35485	0.638128
3	35	18	Uninfected	0.38635	0.670746
3	39	13	Infected	0.331533	0.613569
3	39	14	Infected	0.3873	0.671721
3	39	15	Infected	0.4065	0.691344
3	39	16	Infected	0.439067	0.724313
3	39	17	Infected	0.427533	0.712675
3	39	18	Uninfected	0.427933	0.71308
3	43	13	Infected	0.3411	0.623694

## Sheet: Proportion of Active Cells D14
Time	Trt	Sample	Infection	Prop	Arc
4	27	19	Uninfected	0.344633	0.627416
4	27	20	Infected	0.360333	0.643848
4	27	21	Infected	0.3413	0.623905
4	27	22	Infected	0.380633	0.664868
4	27	23	Infected	0.305967	0.586132
4	27	24	Infected	0.320767	0.602086
4	35	19	Infected	0.359167	0.642633
4	35	20	Infected	0.526267	0.811677
4	35	21	Infected	0.3041	0.584105
4	35	22	Infected	0.282567	0.560453
4	35	23	Infected	0.3292	0.611089
4	35	24	Infected	0.358033	0.641451
4	39	19	Infected	0.285333	0.563521
4	39	20	Infected	0.332167	0.614242
4	39	21	Infected	0.3288	0.610663
4	39	22	Infected	0.4063	0.691141
4	39	23	Infected	0.368267	0.652091
4	39	24	Infected	0.372	0.655957

## Sheet: Mean Beads Consumed D2
Day	Temp	Sample	Beads	Infection
2	50	1	88314	1
2	50	2	97765	1
2	50	3	99094	1
2	50	4	113940	1
2	50	5	124657	1
2	50	6	125326	1
2	47	1	109210	1
2	47	2	132795	1
2	47	3	134700	1
2	47	4	114665	1
2	47	5	118791	1
2	47	6	125761	1
2	43	1	127296	1
2	43	2	128803	0
2	43	3	118526	1
2	43	4	157402	1
2	43	5	142356	1
2	43	6	107883	1
2	39	1	130588	1
2	39	2	151957	1
2	39	3	160840	1
2	39	4	126973	1
2	39	5	131703	1
2	39	6	134269	1
2	35	1	139203	1
2	35	2	120438	1
2	35	3	124194	1
2	35	4	126715	0
2	35	5	137566	0
2	35	6	129527	1
2	27	1	124141	1
2	27	2	131498	1
2	27	3	138306	1
2	27	4	128233	0
2	27	5	124840	0
2	27	6	122721	1

## Sheet: Mean Beads Consumed D4
Day	Temp	Sample	Beads	Infection
4	50	1	113552	1
4	43	1	109780	1
4	43	2	71097	1
4	43	3	113663	1
4	43	4	115882	1
4	43	5	115680	1
4	43	6	121719	1
4	39	1	159532	1
4	39	2	109541	1
4	39	3	114463	1
4	39	4	112987	1
4	39	5	116130	1
4	39	6	116027	1
4	35	1	119172	0
4	35	2	125789	1
4	35	3	147498	1
4	35	4	106990	1
4	35	5	111676	1
4	35	6	111162	0
4	27	1	113932	0
4	27	2	115499	1
4	27	3	125791	1
4	27	4	126528	1
4	27	5	169307	1
4	27	6	107596	1

[truncated: 2 more sheets: Mean Beads Consumed D7, Mean Beads Consumed D14]
